# Supplementary material for: Extended-spectrum beta-lactamase (ESBL)-producing Escherichia coli and Acinetobacter baumannii among horses entering a veterinary teaching hospital: The contemporary "Trojan Horse"
Source: PLoS One. 2018 Jan 30;13(1):e0191873. doi: 10.1371/journal.pone.0191873 (PMC5790241; doi:10.1371/journal.pone.0191873)
Supplement: S1 Table — WGS data analysis for ESBL-producing E. coli with including transferable resistance genes (ResFinder 2.1 [21], threshold: 98% ID, 90% minimum length) and plasmids (PlasmidFinder 1.3[22], threshold: 95% ID). (XLSX) [file pone.0191873.s001.xlsx]

## Sheet: user-result-summary-9
IMT-ID	Beta-lactam	Aminoglycoside	Trimethoprim	Tetracycline	Sulphonamide	Phenicol	Macrolide	Quinolone	plasmids	pMLST summary
33302	blaCTX-M-1	aac(3)-IId-like,aph(3')-Ia,strA,strB	dfrA7	tet(A)-like	sul2		mph(A)		IncI1,Col8282,p0111,IncQ1	IncI1[Unknown ST],IncI1[Unknown ST]
33402	blaCTX-M-24,blaTEM-1C	aac(3)-IId-like,aadA1,aadA2,aadA5	dfrA17,dfrA8	tet(A)	sul1,sul3	cmlA1-like	mph(A)		IncFII,IncFIB(AP001918),IncX1,Col8282,Col(MG828)	IncF[[F24:A-:B1]],IncF[F24:A-:B1]
33405	blaCTX-M-1,blaTEM-1A	aac(3)-IId-like,strA,strB			sul2		mph(A)		IncFII,IncFIB(AP001918),IncQ1,IncX4,ColRNAI	IncF[[F2:A-:B1]],IncF[F2:A-:B1]
33620	blaCTX-M-1,blaTEM-1B	aac(3)-IId-like,aadA2,aadA5,strA,strB-like	dfrA1,dfrA12	tet(B)	sul1,sul2	catB3-like	mph(A)		IncFIA(HI1),IncFII(pRSB107),IncHI1B(R27),IncHI1A,Col8282,IncQ1,IncY,Col(MG828)	IncF[F4:A8:B-],IncHI1[ST-2],IncF[[F4:A19:B-]],IncHI1[ST-2]
33626	blaSHV-12,blaTEM-1B	aac(3)-IId-like,aadA5,strA,strB	dfrA1,dfrA17		sul1,sul2	catA1-like	mph(A)	QnrS1	IncFIA(HI1),IncHI1B(R27),IncHI1A,IncX3,IncQ1,ColRNAI,Col(MG828)	IncF[F-:A8:B-],IncHI1[ST-9]
33647	blaCTX-M-1,blaTEM-1B	aac(3)-IId-like,aadA5,strA,strB	dfrA1,dfrA14-like,dfrA17	tet(A)	sul1,sul2	catA1-like	mph(A)		IncFIC(FII),IncHI1B(R27),IncFIA(HI1),IncFIB(AP001918),IncHI1A,IncFIA,p0111,IncQ1,ColRNAI,Col(MG828)	IncHI1[ST-9],IncF[F18:A5:B1]
33659	blaCTX-M-1,blaTEM-1B	aac(3)-IId-like,aadA5,strA,strB	dfrA1,dfrA14-like,dfrA17	tet(A)	sul1,sul2	catA1-like	mph(A)		IncFIC(FII),FIA(pBK30683),IncHI1B(R27),IncFIA(HI1),IncFIB(AP001918),IncHI1A,Col8282,p0111,IncQ1,ColRNAI	IncHI1[ST-9],IncF[[F18:A5:B1]],IncHI1[ST-9],IncF[F18:A5:B1]
33668	blaCTX-M-1,blaTEM-1B	aac(3)-IId-like,aadA2,strA,strB-like	dfrA12	tet(B)	sul2		erm(B),mph(A)		IncFIA(HI1),IncHI1A,IncHI1B(R27),IncY,IncQ1,Col8282,Col(MG828)	IncHI1[ST-2],IncF[[F-:A8:B-]],IncHI1[ST-2],IncF[F-:A8:B-]
33848	blaSHV-12,blaTEM-1B	aac(3)-IId-like,aadA2,strA,strB	dfrA12	tet(A)	sul1,sul2		mph(A)	QnrS1	IncI1,IncX3,IncQ1,Col(MG828)	IncI1[Unknown ST]
33871	blaCTX-M-1,blaTEM-1B	aac(3)-IId-like,aadA2,strA,strB-like	dfrA12		sul2		mph(A)		IncFIA(HI1),IncHI1A,IncHI1B(R27),IncQ1	IncF[F-:A8:B-],IncHI1[ST-2]
33895	blaCTX-M-1,blaTEM-1B	aac(3)-IId-like,aadA5,strA,strB	dfrA1,dfrA14-like,dfrA17	tet(A)	sul1,sul2	catA1-like	mph(A)		IncFIC(FII),IncHI1B(R27),IncFIA(HI1),IncFIB(AP001918),IncHI1A,IncFIA,Col8282,p0111,IncQ1,ColRNAI,Col(MG828)	IncHI1[ST-9],IncF[F18:A5:B1]
33930	blaCTX-M-1,blaTEM-1B	aac(3)-IId-like,aadA5,strA,strB	dfrA1,dfrA14-like,dfrA17	tet(A)	sul1,sul2	catA1-like	mph(A)		IncFIC(FII),IncHI1B(R27),IncFIA(HI1),IncFIB(AP001918),IncHI1A,IncFIA,p0111,IncQ1,ColRNAI,Col(MG828)	IncHI1[ST-9],IncF[F18:A5:B1]
33948	blaCTX-M-1,blaTEM-1B	aac(3)-IId-like,aadA5,aph(3')-Ia,strA,strB	dfrA17		sul1,sul2	catA1-like			IncFIA(HI1),IncHI1B(R27),IncHI1A,Col8282,IncQ1,Col(MG828)	IncF[F-:A8:B-],IncHI1[ST-9]
33950	blaCTX-M-1,blaTEM-1B	aac(3)-IId-like,aadA2,strA,strB-like	dfrA12	tet(B)	sul2		mph(A)		IncFIA(HI1),IncHI1A,IncHI1B(R27),Col(MG828),IncQ1,ColRNAI,IncB/O/K/Z	IncF[F-:A8:B-],IncHI1[ST-2]
34001	blaCTX-M-1,blaTEM-1B	aac(3)-IId-like,aadA5,strA,strB		tet(B)	sul1,sul2	catA1-like	mph(A)		IncFIA(HI1),IncHI1A,IncFIA,IncFIB(AP001918),IncHI1B(R27),IncQ1,ColRNAI	IncHI1[ST-9],IncF[F-:A1:B1]
34002	blaCTX-M-1,blaTEM-1B-like	aac(3)-IId-like,aadA2,strA,strB	dfrA1		sul2		mph(A)	QnrS1	IncN,Col8282,IncR,ColRNAI,IncY,Col(MG828)	IncN[ST-1]
34078	blaSHV-12	aadA1,aadA2		tet(A)-like	sul3	cmlA1-like			IncI1,ColRNAI	IncI1[ST-26]
34192	blaCTX-M-1,blaTEM-1B-like	aac(3)-IId-like,aadA2,strB	dfrA14-like		sul2		mph(A)	QnrS1	IncN,IncR,Col(MG828),ColpVC,ColRNAI	IncN[ST-1]
34254	blaCTX-M-1,blaTEM-1B-like	aac(3)-IId-like,strA,strB	dfrA5		sul2		mph(A)	QnrB19	IncFII,IncFIB(AP001918),IncQ1,Col(MG828)	IncF[F2:A-:B1]
36979	blaCTX-M-1,blaTEM-1B	aac(3)-IId-like,aadA5,aph(3')-Ia,strA,strB	dfrA1-like,dfrA17	tet(B)	sul1,sul2	catA1-like			IncFIA(HI1),IncHI1A,IncHI1B(R27),IncQ1,ColRNAI	IncF[F-:A8:B-],IncHI1[ST-9]
37051	blaCTX-M-1,blaTEM-1B	aac(3)-IId-like,aadA5,aph(3')-Ia,strA,strB	dfrA17	tet(B)	sul1,sul2	catA1-like			IncFIA(HI1),IncHI1B(R27),IncHI1A,IncY,Col8282,IncQ1,Col(MG828)	IncHI1[ST-9],IncF[F-:A8:B-]
37057	blaCTX-M-1	strA,strB		tet(B)	sul2		mph(A)		IncFIA(HI1),IncHI1A,IncHI1B(R27),p0111,IncQ1,ColRNAI,Col(MG828)	IncF[F-:A8:B-],IncHI1[Unknown ST]
37067	blaCTX-M-1,blaTEM-1B	aac(3)-IId-like,aadA2,strA,strB	dfrA12	tet(B)	sul2		mph(A)		IncFIA(HI1),IncHI1A,IncHI1B(R27),IncFIB(pHCM2),IncQ1	IncHI1[ST-2],IncF[F-:A8:B-]
37081	blaCTX-M-1,blaTEM-1B	aac(3)-IId-like,aadA5,aph(3')-Ia,strA,strB	dfrA17	tet(B)	sul1,sul2	catA1-like			IncFIA(HI1),IncHI1A,IncI1,IncHI1B(R27),IncY,IncQ1,Col(MG828)	IncI1[Unknown ST],IncF[F-:A8:B-],IncHI1[ST-9]
37102	blaCTX-M-1,blaTEM-1B	aac(3)-IId-like,aadA5,aph(3')-Ia,strA,strB	dfrA17	tet(B)	sul1,sul2	catA1-like			IncFIA(HI1),IncHI1B(R27),IncHI1A,IncY,IncQ1	IncHI1[ST-9],IncF[F-:A8:B-]
37129	blaSHV-12	strA,strB	dfrA1		sul2			QnrS1	IncX3,ColRNAI
37265	blaCTX-M-1,blaTEM-1B	aac(3)-IId-like,aadA5,aph(3')-Ia,strA,strB	dfrA17	tet(B)	sul1,sul2	catA1-like			IncFIA(HI1),IncHI1B(R27),IncHI1A,Col(MG828),IncQ1,ColRNAI	IncHI1[ST-9],IncF[F-:A8:B-]
37266	blaCTX-M-1,blaTEM-1B	aac(3)-IId-like,aadA5,strA,strB	dfrA17		sul1,sul2	catA1-like	mph(A)		IncFIA(HI1),IncHI1B(R27),IncI1,IncHI1A,IncI2,IncY,IncQ1,ColpVC	IncHI1[ST-9],IncI1[Unknown ST],IncF[F-:A8:B-]
37309	blaCTX-M-1,blaSHV-12,blaTEM-1B	aac(3)-IId-like,aadA5,strA,strB	dfrA17		sul1,sul2		mph(A)	QnrB19,QnrS1	IncI1,IncY,IncX3,IncQ1,Col8282	IncI1[ST-58]
37310	blaCTX-M-1,blaSHV-12,blaTEM-1B	aac(3)-IId-like,aadA5,str,strA,strB	dfrA17		sul1,sul2		mph(A)	QnrB19,QnrS1	IncI1,IncY,IncX3,ColRNAI,IncQ1,Col(MG828)	IncI1[ST-58]
37324	blaCTX-M-1	aac(3)-IId-like,aph(3')-Ia,strA,strB	dfrA7	tet(A)-like	sul2		mph(A)		IncI1,Col8282,p0111,IncQ1	IncI1[Unknown ST]
37345	blaCTX-M-1,blaTEM-1B	aac(3)-IId-like,aadA2,strA,strB-like	dfrA1,dfrA12	tet(B)	sul2		mph(A)		IncFIA(HI1),IncHI1A,IncHI1B(R27),IncFII(K),IncY,IncQ1,ColRNAI	IncHI1[ST-2],IncF[K5*:A8:B-]
37393	blaCTX-M-1,blaTEM-1B	aac(3)-IId-like,aadA2,strA,strB	dfrA12	tet(B)	sul2		mph(A)		IncFIA(HI1),IncHI1A,IncHI1B(R27),IncFIB(pHCM2),Col(MG828),IncQ1,ColpVC,ColRNAI	IncHI1[ST-9],IncF[F-:A8:B-]
37394	blaSHV-12	str,strA,strB			sul2			QnrS1	IncFIB(K),IncR,ColpVC,IncX3	IncF[Unknown ST]
37395	blaCTX-M-1	aac(3)-IId-like,aph(3')-Ia,strA,strB	dfrA7	tet(A)-like	sul2		mph(A)		IncI1,Col8282,p0111,IncQ1,Col(MG828)	IncI1[Unknown ST]
37415	blaCTX-M-1,blaTEM-1B	aac(3)-IId-like,aadA5,aph(3')-Ia,strA,strB	dfrA17	tet(B)	sul1,sul2	catA1-like			IncFIA(HI1),IncHI1A,IncHI1B(R27),IncQ1	IncF[F-:A8:B-],IncHI1[ST-9]
40513	blaSHV-12,blaTEM-1B	aac(3)-IId-like,aadA2,strA,strB	dfrA12	tet(A)	sul1,sul2		mph(A)	QnrS1	IncI1,Col8282,IncX3,IncQ1,Col(MG828)	IncI1[Unknown ST]
40514	blaSHV-12	aadA1,aadA2		tet(A)-like	sul3	cmlA1-like			IncI1	IncI1[ST-26]
40515	blaCTX-M-1,blaTEM-1B	aac(3)-IId-like,aadA2,strA,strB-like	dfrA12	tet(B)	sul2		mph(A)		IncFIA(HI1),IncHI1A,IncHI1B(R27),IncFII(K),IncY,IncQ1,ColRNAI	IncF[K5*:A8:B-],IncHI1[ST-2]
40516	blaSHV-12	strA,strB			sul2			QnrS1	IncFIB(K),IncR,ColpVC,IncX3	IncF[Unknown ST]
